# Supplementary material for: Comparative Molecular and Antimicrobial Analysis of Lactococcus garvieae and Lactococcus petauri from Marine and Freshwater Fish Farms in the Mediterranean
Source: Animals (Basel). 2026 Jan 16;16(2):277. doi: 10.3390/ani16020277 (PMC12837333; doi:10.3390/ani16020277)
Supplement: Supplementary file 1 [file animals-16-00277-s001.zip]

Archive with 2 entries (2 files):
- Table S1. Complete results for the isolates studied.xlsx
- Table S2. Summary of PUBMLST database with regarding isolates (ST, SLV and CC).xlsx
