# Supplementary material for: Comparative Molecular and Antimicrobial Analysis of Lactococcus garvieae and Lactococcus petauri from Marine and Freshwater Fish Farms in the Mediterranean
Source: Animals (Basel). 2026 Jan 16;16(2):277. doi: 10.3390/ani16020277 (PMC12837333; doi:10.3390/ani16020277)
Supplement: Supplementary file 1 [file animals-16-00277-s001.zip › Table S1. Complete results for the isolates studied.xlsx]

## Sheet: Hoja1
Strain	Year	Origin	Host	MALDI-TOF (score)	qPCR LCB (Cq)	qPCR LGAR gly (Cq)	qPCR LGAR duf (Cq)	qPCR LPET tag (Cq)	qPCR LPET per (Cq)	Sequencing	Identification	als	atpA	tuf	gapC	gyrB	rpoC	galP	ST	CC	MIC AMX (µg/mL)	MIC OTC (µg/mL)	MIC SXT (µg/mL)	MIC FFC (µg/mL)	MIC FLU (µg/mL)
1	2006	freshwater	Oncorhynchus mykiss	2.3	23	neg	neg	25	25	n.p.*	L. petauri	11	6	10	2	9	11	8	14	CC14	≤ 2	4	>16	4	>32
2	2012	freshwater	Oncorhynchus mykiss	n.v.**	20	neg	neg	22	22	n.p.	L. petauri	11	6	10	2	9	11	8	14	CC14	n.v.	n.v.	n.v.	n.v.	n.v.
3	2012	freshwater	Oncorhynchus mykiss	n.v.	24	neg	27	neg	neg	n.p.	L. garvieae	10	3	4	2	3	3	3	13	CC4	n.v.	n.v.	n.v.	n.v.	n.v.
4	2013	freshwater	Oncorhynchus mykiss	n.v.	23	neg	23	neg	neg	n.p.	L. garvieae	10	3	4	2	3	3	3	13	CC4	n.v.	n.v.	n.v.	n.v.	n.v.
5	2013	freshwater	Oncorhynchus mykiss	2.4	24	neg	25	neg	neg	n.p.	L. garvieae	10	3	4	2	3	3	3	13	CC4	≤ 2	4	8	4	>32
6	2013	freshwater	Oncorhynchus mykiss	n.v.	21	neg	23	neg	neg	n.p.	L. garvieae	10	3	4	2	3	3	3	13	CC4	n.v.	n.v.	n.v.	n.v.	n.v.
7	2013	freshwater	Oncorhynchus mykiss	n.v.	21	neg	24	neg	neg	n.p.	L. garvieae	10	3	4	2	3	3	3	13	CC4	n.v.	n.v.	n.v.	n.v.	n.v.
8	2013	freshwater	Oncorhynchus mykiss	n.v.	19	neg	22	neg	neg	n.p.	L. garvieae	10	3	4	2	3	3	3	13	CC4	n.v.	n.v.	n.v.	n.v.	n.v.
9	2013	freshwater	Oncorhynchus mykiss	n.v.	20	neg	22	neg	neg	n.p.	L. garvieae	10	3	4	2	3	3	3	13	CC4	n.v.	n.v.	n.v.	n.v.	n.v.
10	2014	freshwater	Oncorhynchus mykiss	2.2	24	neg	neg	neg	26	n.p.	L. petauri	9	7	3	4	7	9	9	10	CC29	≤ 2	4	16	4	>32
11	2021	freshwater	Oncorhynchus mykiss	2	25	neg	neg	27	27	n.p.	L. petauri	11	6	10	2	9	11	8	14	CC14	≤ 2	2	8	4	>32
12	2022	freshwater	Oncorhynchus mykiss	2.5	19	neg	neg	22	22	n.p.	L. petauri	11	6	10	2	9	11	8	14	CC14	≤ 2	2	>16	8	>32
13	2022	freshwater	Oncorhynchus mykiss	1.8	22	neg	neg	26	25	n.p.	L. petauri	11	6	10	2	9	11	8	14	CC14	≤ 2	4	>16	4	>32
14	2022	freshwater	Oncorhynchus mykiss	2.1	25	neg	neg	27	26	n.p.	L. petauri	11	6	10	2	9	11	8	14	CC14	≤ 2	8	8	2	>32
15	2023	marine	Dicentrarchus labrax	2.2	22	25	neg	neg	neg	n.p.	L. garvieae	52	38	6	24	45	40	44	95	CC95	≤ 2	1	2	4	>32
16	2023	marine	Dicentrarchus labrax	2.4	17	20	neg	neg	neg	n.p.	L. garvieae	52	38	6	24	45	40	44	95	CC95	≤ 2	1	2	4	>32
17	2023	marine	Dicentrarchus labrax	2.3	24	26	neg	neg	neg	n.p.	L. garvieae	52	38	6	24	45	40	44	95	CC95	≤ 2	1	8	4	>32
18	2023	marine	Dicentrarchus labrax	2.3	24	25	neg	neg	neg	n.p.	L. garvieae	52	38	6	24	45	40	44	95	CC95	≤ 2	1	>16	4	>32
19	2023	marine	Sparus aurata	2	24	26	neg	neg	neg	n.p.	L. garvieae	52	38	6	24	45	40	44	95	CC95	≤ 2	1	>16	4	>32
20	2023	marine	Dicentrarchus labrax	2.3	22	24	neg	neg	neg	n.p.	L. garvieae	52	38	6	24	45	40	44	95	CC95	≤ 2	2	>16	8	>32
21	2023	marine	Unknown	2.3	25	27	neg	neg	neg	n.p.	L. garvieae	52	38	6	24	45	40	44	95	CC95	≤ 2	1	>16	4	>32
22	2024	unknown	Unknown	2.3	24	neg	neg	25	25	n.p.	L. petauri	11	6	10	2	9	11	8	14	CC14	≤ 2	4	16	4	>32
23	2024	marine	Dicentrarchus labrax	2.2	26	27	neg	neg	neg	n.p.	L. garvieae	52	38	6	24	45	40	44	95	CC95	≤ 2	1	4	4	>32
24	2024	unknown	Unknown	2.1	22	neg	neg	22	24	n.p.	L. petauri	11	6	10	2	9	11	8	14	CC14	≤ 2	8	>16	4	>32
25	2024	marine	Dicentrarchus labrax	2.3	23	23	neg	neg	neg	n.p.	L. garvieae	52	38	6	24	45	40	44	95	CC95	≤ 2	1	16	4	>32
26	2024	freshwater	Unknown	2.1	32	neg	neg	neg	neg	L. garvieae	L. garvieae	34	24	27	15	28	27	29	62	CC62	≤ 2	0.25	2	4	>32
27	2024	unknown	Unknown	1.9	26	26	neg	neg	neg	n.p.	L. garvieae	52	38	44	24	45	40	6	95	CC95	≤ 2	0.5	8	4	>32
28	2024	marine	Unknown	2.3	26	29	neg	neg	neg	n.p.	L. garvieae	52	38	6	24	45	40	44	95	CC95	≤ 2	0.5	8	4	>32
29	2024	freshwater	Oncorhynchus mykiss	2.3	24	neg	neg	26	26	n.p.	L. petauri	11	6	10	2	9	11	8	14	CC14	≤ 2	1	1	4	>32
30	2024	marine	Dicentrarchus labrax	2.1	25	26	neg	neg	neg	n.p.	L. garvieae	52	38	6	24	45	40	44	95	CC95	≤ 2	0.5	8	4	>32
31	2024	marine	Dicentrarchus labrax	2.3	21	neg	24	neg	neg	n.p.	L. garvieae	97	66	58	2	5	27	27	158	CC158	≤ 2	1	2	4	>32
32	2024	marine	Dicentrarchus labrax	2.6	25	neg	neg	neg	neg	L. garvieae	L. garvieae	34	24	27	39	42	27	29	157	CC62	≤ 2	0.5	4	4	>32
33	2024	marine	Dicentrarchus labrax	2.4	24	25	26	neg	neg	n.p.	L. garvieae	79	8	6	7	10	13	12	139	CC17	≤ 2	>32	>16	4	>32
34	2024	marine	Sparus aurata	2.2	25	26	neg	neg	neg	n.p.	L. garvieae	52	38	6	24	45	40	44	95	CC95	≤ 2	1	8	4	>32
35	2024	marine	Sparus aurata	2.3	25	27	neg	neg	neg	n.p.	L. garvieae	52	38	6	24	45	40	44	95	CC95	≤ 2	1	2	4	>32
36	2024	marine	Dicentrarchus labrax	2.2	26	27	neg	neg	neg	n.p.	L. garvieae	52	38	6	24	45	40	44	95	CC95	≤ 2	2	16	4	>32
37	2024	marine	Dicentrarchus labrax	2.1	25	26	neg	neg	neg	n.p.	L. garvieae	52	38	44	24	45	40	6	95	CC95	≤ 2	0.5	8	4	>32
38	2024	marine	Dicentrarchus labrax	2.1	27	neg	neg	neg	neg	L. garvieae	L. garvieae	34	24	27	39	42	27	29	157	CC62	≤ 2	0.5	4	4	>32
39	2024	marine	Dicentrarchus labrax	2.3	26	26	neg	neg	neg	n.p.	L. garvieae	52	38	44	24	45	40	6	95	CC95	≤ 2	1	16	4	>32
* n.p. = not possible
** n.v. = not viable
neg = negative
