# Supplementary material for: Comparative Molecular and Antimicrobial Analysis of Lactococcus garvieae and Lactococcus petauri from Marine and Freshwater Fish Farms in the Mediterranean
Source: Animals (Basel). 2026 Jan 16;16(2):277. doi: 10.3390/ani16020277 (PMC12837333; doi:10.3390/ani16020277)
Supplement: Supplementary file 1 [file animals-16-00277-s001.zip › Table S2. Summary of PUBMLST database with regarding isolates (ST, SLV and CC).xlsx]

## Sheet: PUBMLST database
5	isolate	aliases	country	continent	region	year	species	disease	host	source	comments	bioproject_accession	biosample_accession	NCBI_assembly_accession	run_accession	sender	curator	date_entered	datestamp	als	atpA	galP	gapC	gyrB	rpoC	tuf	ST (MLST)
1	DSM 20684		UK	Europe		1984	Lactococcus garvieae	mastitis	bovine	other		PRJNA224116	SAMN03267151			2	2	2023-01-29	2023-01-29	1	1	1	1	1	1	1	1
2	Smp3		Italy	Europe		2009	Lactococcus garvieae		other	meat products						2	2	2023-01-29	2023-01-29	2	2	2	2	2	2	2	2
3	Po1		Italy	Europe		2009	Lactococcus garvieae	other	poultry	other						2	2	2023-01-29	2023-01-29	3	3	3	2	3	3	3	3
4	Tac2		Italy	Europe		2009	Lactococcus garvieae	other	turkey	meat products		PRJNA224116	SAMN02471886			2	2	2023-01-29	2023-01-29	3	3	3	2	3	3	3	3
5	Bov3		Italy	Europe		2009	Lactococcus garvieae	other	bovine	meat products						2	2	2023-01-29	2023-01-29	3	3	3	2	3	3	4	4
6	I113		Italy	Europe		2005	Lactococcus formosensis	other	pig	meat products	pork sausage	PRJNA224116	SAMN02471889			2	2	2023-01-29	2024-05-02	4	4	4	3	4	4	5	5
7	Ins1		Italy	Europe		2009	Lactococcus garvieae	other	other	vegetables	Salad					2	2	2023-01-29	2023-01-29	5	5	5	2	5	5	6	6
8	Sed2		Italy	Europe		2009	Lactococcus petauri	other	other	vegetables	Celery					2	2	2023-01-29	2024-05-02	6	6	6	2	6	6	7	7
9	Br3		Italy	Europe		2009	Lactococcus petauri	other	other	vegetables	Broccoli					2	2	2023-01-29	2024-05-02	7	6	7	2	7	7	8	8
10	Br4		Italy	Europe		2009	Lactococcus petauri	other	other	vegetables	Broccoli					2	2	2023-01-29	2024-05-02	7	6	7	2	7	7	8	8
11	Far1		Italy	Europe		2006	Lactococcus petauri	other	other	grain food	Wheat flour					2	2	2023-01-30	2024-05-02	8	7	8	2	8	8	9	9
12	G27		Italy	Europe		2003	Lactococcus petauri	other	bovine	cow’s milk						2	2	2023-01-30	2024-05-02	9	7	9	4	7	9	3	10
13	G07		Italy	Europe		2003	Lactococcus petauri	other	bovine	dairy products	Cow cheese					2	2	2023-01-30	2024-05-02	9	7	10	4	7	9	3	11
14	TB25		Italy	Europe		2001	Lactococcus petauri	other	bovine	dairy products	Cow cheese	PRJNA224116	SAMN02471887			2	2	2023-01-30	2024-05-02	9	7	9	2	7	10	3	12
15	G01		Italy	Europe		2009	Lactococcus petauri	other	bovine	dairy products	Cow cheese					2	2	2023-01-30	2024-05-02	9	7	9	4	7	9	3	10
16	LG9		Italy	Europe		2000	Lactococcus garvieae	other	fish	other	Rainbow trout	PRJNA224116	SAMN02471888			2	2	2023-01-30	2023-01-30	10	3	3	2	3	3	4	13
17	Lg19		Italy	Europe		2000	Lactococcus garvieae	other	fish	other	Rainbow trout					2	2	2023-01-30	2023-01-30	10	3	3	2	3	3	4	13
18	V63		Italy	Europe		2003	Lactococcus petauri	other	fish	other	Trout					2	2	2023-01-30	2024-05-02	11	6	8	2	9	11	10	14
19	V79		Italy	Europe		2002	Lactococcus petauri	other	fish	other	Trout					2	2	2023-01-30	2024-05-02	11	6	11	5	7	12	11	15
20	8831		Spain	Europe			Lactococcus petauri	other	fish	other	Rainbow trout	PRJNA224116	SAMN02469657			2	2	2023-01-30	2024-05-02	11	6	8	2	9	11	10	14
21	21881		Spain	Europe			Lactococcus petauri	other	human	blood	Human septicemia	PRJNA224116	SAMN02469656			2	2	2023-01-30	2024-05-02	9	7	9	4	7	9	3	10
22	ATCC 49156		Japan	Asia		1974	Lactococcus garvieae	other	fish	other	Yellowtail	PRJNA224116	SAMD00060911			2	2	2023-01-30	2023-01-30	12	8	12	6	10	13	6	16
23	Lg2		Japan	Asia		2002	Lactococcus garvieae	other	fish	other	Yellowtail	PRJNA224116	SAMD00060912			2	2	2023-01-30	2023-01-30	12	8	12	7	10	13	6	17
24	UNIUD074		Italy	Europe			Lactococcus garvieae	other	fish	other	Rainbow trout	PRJNA224116	SAMN02471926			2	2	2023-01-30	2023-01-30	10	3	3	2	3	3	4	13
25	IPLA 31405		Spain	Europe		2008	Lactococcus garvieae	other	bovine	dairy products	Spanish traditional cheese Casin	PRJNA224116	SAMN02470077			2	2	2023-01-30	2023-01-30	3	3	3	2	3	3	4	4
26	DCC43		Unknown				Lactococcus garvieae	other	duck	other	Mallard duck intestines	PRJNA224116	SAMN02470721			2	2	2023-01-30	2023-01-30	13	9	13	8	11	14	12	18
27	93		Spain	Europe		2013	Lactococcus garvieae		human	other	Human feces					2	2	2023-02-04	2023-02-04	3	3	3	2	3	3	3	3
28	N201		France	Europe			Lactococcus garvieae		other	dairy products						2	2	2023-02-04	2023-02-04	3	3	3	2	3	3	3	3
29	240-88		USA	North America		1988	Lactococcus garvieae		human	urine						2	2	2023-02-04	2023-02-04	3	3	3	2	3	3	4	4
30	2182-81		USA	North America		1981	Lactococcus garvieae		human	blood						2	2	2023-02-04	2023-02-04	3	3	3	2	3	3	4	4
31	Lg-Granada		Spain	Europe		2015	Lactococcus garvieae	endocarditis	human	other	Mitral valve	PRJNA224116	SAMN21462875			2	2	2023-02-04	2023-02-04	3	3	23	2	3	3	4	38
32	192		Spain	Europe		2013	Lactococcus garvieae		human	other	Human feces					2	2	2023-02-04	2023-02-04	12	8	12	7	10	13	6	17
33	M14		France	Europe			Lactococcus petauri		other	dairy products		PRJNA224116	SAMEA2766081			2	2	2023-02-04	2024-05-02	9	7	9	4	7	9	3	10
34	74		Spain	Europe		2013	Lactococcus petauri		human	other	Human feces					2	2	2023-02-04	2024-05-02	9	7	9	4	7	9	3	10
35	94		Spain	Europe		2013	Lactococcus petauri		human	other	Human feces					2	2	2023-02-04	2024-05-02	9	7	9	4	7	9	3	10
36	98		Spain	Europe		2013	Lactococcus petauri	other	human	other	Human feces					2	2	2023-02-04	2024-05-02	9	7	9	4	7	9	3	10
37	103		Spain	Europe		2013	Lactococcus petauri	urinary tract infection	human	other	Human urine					2	2	2023-02-04	2024-05-02	9	7	9	4	7	9	3	10
38	114		Spain	Europe		2013	Lactococcus petauri	other	human	other	Human feces					2	2	2023-02-04	2024-05-02	9	7	9	4	7	9	3	10
39	137		Spain	Europe		2013	Lactococcus petauri	other	human	other	Human ascitic fluid (peritonitis)					2	2	2023-02-04	2024-05-02	9	7	9	4	7	9	3	10
40	143		Spain	Europe		2013	Lactococcus petauri	other	human	other	Human feces					2	2	2023-02-04	2024-05-02	9	7	9	4	7	9	3	10
41	150		Spain	Europe		2013	Lactococcus petauri	other	human	other	Human feces					2	2	2023-02-04	2024-05-02	9	7	9	4	7	9	3	10
42	174		Spain	Europe		2013	Lactococcus petauri	other	human	other	Human feces					2	2	2023-02-04	2024-05-02	9	7	9	4	7	9	3	10
43	185		Spain	Europe		2013	Lactococcus petauri	other	human	other	Human feces					2	2	2023-02-04	2024-05-02	9	7	9	4	7	9	3	10
44	64		Spain	Europe		2013	Lactococcus petauri	other	human	other	Human feces					2	2	2023-02-05	2024-05-02	9	7	9	4	15	9	3	23
45	163		Spain	Europe		2013	Lactococcus petauri	other	human	other	Human feces					2	2	2023-02-05	2024-05-02	9	7	9	4	15	9	3	23
46	138		Spain	Europe		2013	Lactococcus petauri	urinary tract infection	human	urine						2	2	2023-02-05	2024-05-02	9	7	9	4	18	9	3	29
47	190		Spain	Europe		2013	Lactococcus petauri	other	human	other	Human feces					2	2	2023-02-05	2024-05-02	9	7	9	2	7	9	3	35
48	128		Spain	Europe		2013	Lactococcus garvieae	other	human	other	Human feces					2	2	2023-02-05	2023-02-05	2	2	2	2	5	2	2	33
49	159		Spain	Europe		2013	Lactococcus garvieae	other	human	other	Human feces					2	2	2023-02-05	2023-02-05	2	2	2	2	5	2	2	33
50	172		Spain	Europe		2013	Lactococcus garvieae	other	human	other	Human feces					2	2	2023-02-05	2023-02-05	2	2	2	2	5	2	2	33
51	175		Spain	Europe		2013	Lactococcus garvieae	other	human	other	Human feces					2	2	2023-02-05	2023-02-05	2	2	2	2	5	2	2	33
52	167		Spain	Europe		2013	Lactococcus formosensis	other	human	other	Human feces					2	2	2023-02-05	2024-05-02	4	4	4	3	4	4	5	5
53	191		Spain	Europe		2013	Lactococcus formosensis	other	human	other	Human feces					2	2	2023-02-05	2024-05-02	4	4	4	3	4	4	5	5
54	165		Spain	Europe		2013	Lactococcus petauri	other	human	other	Human feces					2	2	2023-02-05	2024-05-02	11	6	11	5	7	12	11	15
55	BM06/349		Spain	Europe			Lactococcus petauri	bacteraemia	human	blood						2	2	2023-02-05	2024-05-02	14	6	14	2	12	14	13	19
56	19		Spain	Europe		2013	Lactococcus formosensis	urinary tract infection	human	urine						2	2	2023-02-05	2024-05-02	15	10	15	9	13	15	14	20
57	26		Spain	Europe		2013	Lactococcus petauri	other	human	other	Human feces					2	2	2023-02-05	2024-05-02	9	11	9	10	7	10	3	21
58	80		Spain	Europe		2013	Lactococcus petauri	other	human	other	Human feces					2	2	2023-02-05	2024-05-02	9	11	9	10	7	10	3	21
59	57		Spain	Europe		2013	Lactococcus petauri	other	human	other	Human feces					2	2	2023-02-05	2024-05-02	16	6	7	11	14	14	8	22
60	65		Spain	Europe		2013	Lactococcus petauri	other	human	other	Human feces					2	2	2023-02-05	2024-05-02	17	12	16	2	7	9	3	24
61	Lg-ilsanpaik-gs201105		South Korea	Asia		2011	Lactococcus petauri	other	human	other	Gallbladder (cholecystitis)	PRJNA224116	SAMN02951679			2	2	2023-02-05	2024-05-02	17	12	16	2	7	9	3	24
62	77		Spain	Europe		2013	Lactococcus petauri	other	human	other	Human feces					2	2	2023-02-05	2024-05-02	9	7	17	4	16	9	3	25
63	85		Spain	Europe		2013	Lactococcus petauri	other	human	other	Human feces					2	2	2023-02-05	2024-05-02	18	6	18	2	17	11	15	26
64	127		Spain	Europe		2013	Lactococcus petauri	other	human	other	Human feces					2	2	2023-02-05	2024-05-02	19	6	8	2	7	11	10	27
65	132		Spain	Europe		2013	Lactococcus petauri	other	human	other	Human feces					2	2	2023-02-05	2024-05-02	20	6	6	11	14	14	16	28
66	140		Spain	Europe		2013	Lactococcus garvieae	other	human	other	Human feces					2	2	2023-02-05	2023-02-05	21	13	19	2	19	16	17	30
67	147		Spain	Europe		2013	Lactococcus formosensis	other	human	other	Human feces					2	2	2023-02-05	2024-05-02	22	14	20	3	20	4	18	31
68	156		Spain	Europe		2013	Lactococcus petauri	urinary tract infection	human	urine						2	2	2023-02-05	2024-05-02	9	13	9	4	7	17	3	32
69	184		Spain	Europe		2013	Lactococcus petauri	other	human	other	Human feces					2	2	2023-02-05	2024-05-02	9	15	21	11	12	9	3	34
70	197		Spain	Europe		2013	Lactococcus garvieae	other	human	other	Human feces					2	2	2023-02-05	2023-02-05	23	16	22	12	21	18	19	36
71	198		Spain	Europe		2013	Lactococcus petauri	other	human	other	Human feces					2	2	2023-02-05	2024-05-02	24	6	8	11	22	8	20	37
72	Bacchus		Belgium	Europe		2019	Lactococcus garvieae	respiratory tract infection	dog	other	Nasal discharge	PRJNA610481	SAMN14299308			2	2	2023-02-05	2023-02-05	2	17	2	2	5	2	6	45
73	14FISH1		Singapore	Asia		2014	Lactococcus petauri		fish		Cobia		SAMN10312068			2	2	2023-02-05	2024-05-02	9	7	9	4	7	9	3	10
74	16DB44798		Singapore	Asia		2016	Lactococcus petauri	endocarditis	human	blood			SAMN10312067			2	2	2023-02-05	2024-05-02	9	7	9	4	18	9	3	29
75	18DB43829		Singapore	Asia		2018	Lactococcus petauri	bacteraemia	human	blood			SAMN10266055			2	2	2023-02-05	2024-05-02	11	6	11	5	7	12	11	15
76	15GRT2		Singapore	Asia		2015	Lactococcus petauri		fish		Red tilapia		SAMN10312117			2	2	2023-02-05	2024-05-02	9	15	21	11	12	9	3	34
77	15TILSE6		Singapore	Asia		2015	Lactococcus garvieae		fish		Tilapia		SAMN10266056			2	2	2023-02-05	2023-02-05	5	17	24	2	23	19	6	39
78	DM12426		Singapore	Asia		2014	Lactococcus formosensis	other	human		Lacerated finger		SAMN10266048			2	2	2023-02-05	2024-12-22	25	10	25	9	25	21	21	41
79	CT2		Singapore	Asia		2015	Lactococcus formosensis		fish		Bighead carp		SAMN10318953			2	2	2023-02-05	2024-12-22	25	10	25	9	25	21	21	41
80	DB24910		Singapore	Asia		2013	Lactococcus formosensis	other	human	blood			SAMN10312066			2	2	2023-02-05	2024-12-22	26	18	25	13	20	22	22	42
81	FISHB		Singapore	Asia		2013	Lactococcus formosensis		fish				SAMN10318960			2	2	2023-02-05	2024-12-22	27	19	26	9	26	23	23	43
82	12DB22928		Singapore	Asia		2012	Lactococcus petauri	other	human	blood	Acute myocardial infection		SAMN10312041			2	2	2023-02-05	2024-05-02	28	20	6	2	7	7	9	44
83	PAQ102015-99		USA	North America		2015	Lactococcus petauri		fish		Oncorhynchus mykiss	PRJNA320828	SAMN04958039			2	2	2023-02-05	2023-02-05	11	6	8	2	9	11	10	14
84	JJJN1		South Korea	Asia		2017	Lactococcus garvieae		fish		Planiliza haematocheilus	PRJNA224116	SAMN08435054			2	2	2023-02-05	2023-02-05	12	8	12	7	10	13	6	17
85	48/20-02		Brazil	South America		2020	Lactococcus petauri	exophthalmia	fish	brain swab	Nile tilapia					2	2	2023-02-05	2023-02-05	17	12	16	2	7	9	3	24
86	48/20-05		Brazil	South America		2020	Lactococcus petauri	exophthalmia	fish	kidney swab	Nile tilapia					2	2	2023-02-05	2023-02-05	17	12	16	2	7	9	3	24
87	48/20-08		Brazil	South America		2020	Lactococcus petauri	exophthalmia	fish	brain swab	Nile tilapia					2	2	2023-02-05	2023-02-05	17	12	16	2	7	9	3	24
88	48/20-09		Brazil	South America		2020	Lactococcus petauri	exophthalmia	fish	kidney swab	Nile tilapia					2	2	2023-02-05	2023-02-05	17	12	16	2	7	9	3	24
89	48/20-10		Brazil	South America		2020	Lactococcus petauri	exophthalmia	fish	kidney swab	Nile tilapia					2	2	2023-02-05	2023-02-05	17	12	16	2	7	9	3	24
90	48/20-11		Brazil	South America		2020	Lactococcus petauri	exophthalmia	fish	kidney swab	Nile tilapia					2	2	2023-02-05	2023-02-05	17	12	16	2	7	9	3	24
91	48/20-12		Brazil	South America		2020	Lactococcus petauri	exophthalmia	fish	kidney swab	Nile tilapia					2	2	2023-02-05	2023-02-05	17	12	16	2	7	9	3	24
92	48/20-14		Brazil	South America		2020	Lactococcus petauri	exophthalmia	fish	kidney swab	Nile tilapia					2	2	2023-02-05	2023-02-05	17	12	16	2	7	9	3	24
93	48/20-16		Brazil	South America		2020	Lactococcus petauri	exophthalmia	fish	brain swab	Nile tilapia					2	2	2023-02-05	2023-02-05	17	12	16	2	7	9	3	24
94	30/19-01		Brazil	South America		2019	Lactococcus garvieae	exophthalmia	fish	kidney swab	Nile tilapia					2	2	2023-02-05	2023-02-05	12	8	12	7	27	13	6	46
95	05/21-28		Brazil	South America		2021	Lactococcus garvieae	exophthalmia	fish	other swab	Nile tilapia					2	2	2023-02-05	2023-02-05	12	8	12	7	27	13	6	46
96	67/21-01		Brazil	South America		2021	Lactococcus petauri	exophthalmia	fish	brain swab	Nile tilapia					2	2	2023-02-05	2023-02-05	17	12	16	2	7	9	3	24
97	67/21-05		Brazil	South America		2021	Lactococcus petauri	exophthalmia	fish	brain swab	Nile tilapia					2	2	2023-02-05	2023-02-05	17	12	16	2	7	9	3	24
98	68/21-01		Brazil	South America		2021	Lactococcus petauri	exophthalmia	fish	brain swab	Nile tilapia					2	2	2023-02-05	2023-02-05	17	12	16	2	7	9	3	24
99	68/21-05		Brazil	South America		2021	Lactococcus petauri	exophthalmia	fish	kidney swab	Nile tilapia					2	2	2023-02-05	2023-02-05	17	12	16	2	7	9	3	24
100	69/21-03		Brazil	South America		2021	Lactococcus petauri	exophthalmia	fish	brain swab	Nile tilapia					2	2	2023-02-05	2023-02-05	17	12	16	2	7	9	3	24
101	69/21-07		Brazil	South America		2021	Lactococcus petauri	exophthalmia	fish	brain swab	Nile tilapia					2	2	2023-02-05	2023-02-05	17	12	16	2	7	9	3	24
102	67/21-15		Brazil	South America		2021	Lactococcus petauri	exophthalmia	fish	brain swab	Nile tilapia					2	2	2023-02-05	2023-02-05	17	12	16	2	7	9	3	24
103	67/21-18		Brazil	South America		2021	Lactococcus petauri	exophthalmia	fish	kidney swab	Nile tilapia					2	2	2023-02-05	2023-02-05	17	12	16	2	7	9	3	24
104	03/22-02		Brazil	South America		2022	Lactococcus petauri	exophthalmia	fish	brain swab	Nile tilapia					2	2	2023-02-05	2023-02-05	17	12	16	2	7	9	3	24
105	03/22-09		Brazil	South America		2022	Lactococcus petauri	exophthalmia	fish	brain swab	Nile tilapia					2	2	2023-02-05	2023-02-05	17	12	16	2	7	9	3	24
106	04/22-01		Brazil	South America		2022	Lactococcus petauri	exophthalmia	fish	brain swab	Nile tilapia					2	2	2023-02-05	2023-02-05	17	12	16	2	7	9	3	24
107	04/22-07		Brazil	South America		2022	Lactococcus petauri	exophthalmia	fish	brain swab	Nile tilapia					2	2	2023-02-05	2023-02-05	17	12	16	2	7	9	3	24
108	33/22-01		Brazil	South America		2022	Lactococcus petauri	exophthalmia	fish	brain swab	Nile tilapia					2	2	2023-02-05	2023-02-05	17	12	16	2	7	9	3	24
109	33/22-03		Brazil	South America		2022	Lactococcus petauri	exophthalmia	fish	brain swab	Nile tilapia					2	2	2023-02-05	2023-02-05	17	12	16	2	7	9	3	24
110	34/22-05		Brazil	South America		2022	Lactococcus petauri	exophthalmia	fish	brain swab	Nile tilapia					2	2	2023-02-05	2023-02-05	17	12	16	2	7	9	3	24
111	34/22-06		Brazil	South America		2022	Lactococcus petauri	exophthalmia	fish	brain swab	Nile tilapia					2	2	2023-02-05	2023-02-05	17	12	16	2	7	9	3	24
112	46/22-01		Brazil	South America		2022	Lactococcus petauri	exophthalmia	fish	brain swab	Nile tilapia					2	2	2023-02-05	2023-02-05	17	12	16	2	7	9	3	24
113	46/22-06		Brazil	South America		2022	Lactococcus petauri	exophthalmia	fish	kidney swab	Nile tilapia					2	2	2023-02-05	2023-02-05	17	12	16	2	7	9	3	24
114	62/22-02		Brazil	South America		2022	Lactococcus petauri	exophthalmia	fish	brain swab	Nile tilapia					2	2	2023-02-05	2023-02-05	17	12	16	2	7	9	3	24
115	62/22-04		Brazil	South America		2022	Lactococcus petauri	exophthalmia	fish	brain swab	Nile tilapia					2	2	2023-02-05	2023-02-05	17	12	16	2	7	9	3	24
116	94/22-03		Brazil	South America		2022	Lactococcus petauri	exophthalmia	fish	other swab	Nile tilapia					2	2	2023-02-05	2023-02-05	29	21	6	2	7	11	7	47
117	15TILSE2		Singapore	Asia		2015	Lactococcus garvieae		fish		Tilapia	PRJNA497768	SAMN10318961			2	2	2023-02-05	2023-02-05	5	17	24	2	23	19	6	39
118	122061		Japan	Asia		2012	Lactococcus formosensis	other	other	other	Water	PRJNA224116	SAMD00046983			2	2	2023-05-13	2023-05-13	38	10	26	16	30	28	14	56
119	BA06/02795		Spain	Europe		2006	Lactococcus petauri	meningitis	fish	brain swab		PRJNA939412	SAMN33475920			31	1	2023-05-19	2023-06-12	11	6	8	2	9	26	10	57
120	BM06/00349		Spain	Europe		2006	Lactococcus petauri	bacteraemia	human	blood		PRJNA967699	SAMN34718540			31	1	2023-05-19	2023-06-12	14	6	14	2	12	24	13	58
121	00/4976 B		Spain	Europe		2000	Lactococcus formosensis	meningitis	fish	brain swab						31	1	2023-05-19	2023-06-12	25	10	25	9	25	21	28	59
122	BA06/02259		Spain	Europe		2006	Lactococcus petauri		other	other		PRJNA967699	SAMN34718520			31	1	2023-05-19	2023-06-12	28	6	34	2	32	8	20	60
123	BA06/02145-1		Spain	Europe		2006	Lactococcus petauri		other	other		PRJNA967699	SAMN34718519			31	1	2023-05-19	2023-06-12	33	6	8	2	7	11	10	61
124	MAM 75		Spain	Europe		2000	Lactococcus garvieae	mastitis	bovine	cow’s milk		PRJNA967699	SAMN34718550			31	1	2023-05-19	2023-06-12	34	24	29	15	28	27	27	62
125	G-42		Spain	Europe		1999	Lactococcus garvieae	mastitis	bovine	cow’s milk		PRJNA967699	SAMN34718549			31	1	2023-05-19	2023-06-12	35	13	30	2	19	16	1	63
126	HP 84-4AB-48-1		Spain	Europe		2003	Lactococcus petauri		other	other						31	1	2023-05-19	2023-06-12	11	6	8	2	9	11	10	14
127	2682/03a		Spain	Europe		2003	Lactococcus formosensis	respiratory tract infection	pig	other		PRJNA967699	SAMN34718522			31	1	2023-05-19	2023-06-12	37	4	4	3	4	4	5	65
128	VE05/00408		Spain	Europe		2005	Lactococcus formosensis	mastitis	bovine	cow’s milk		PRJNA967699	SAMN34718554			31	1	2023-05-19	2023-06-12	39	26	32	3	31	4	18	66
129	G-14		Spain	Europe		1999	Lactococcus formosensis	mastitis	bovine	cow’s milk		PRJNA967699	SAMN34718546			31	1	2023-05-19	2023-06-12	40	25	31	3	29	4	29	67
130	BA05/01945		Spain	Europe		2005	Lactococcus petauri	mastitis	bovine	cow’s milk		PRJNA967699	SAMN34718552			31	1	2023-05-19	2023-06-12	41	7	33	4	7	9	3	68
131	VE05/00743		Spain	Europe		2005	Lactococcus petauri	mastitis	bovine	cow’s milk		PRJNA967699	SAMN34718551			31	1	2023-05-19	2023-06-12	42	13	9	4	7	17	3	69
132	C04/1261-01Z2		Spain	Europe		2004	Lactococcus formosensis	endocarditis	pig	other		PRJNA967699	SAMN34718523			31	1	2023-05-19	2023-06-12	43	27	35	3	33	4	30	70
133	BA0602132-1		France	Europe		2006	Lactococcus petauri		other	other		PRJNA967699	SAMN3471851			31	1	2023-05-27	2023-06-12	32	6	8	2	7	11	7	55
134	BA0602135-4		Spain	Europe		2006	Lactococcus petauri		other	other		PRJNA967699	SAMN34718518			31	1	2023-05-27	2023-06-12	31	6	7	2	7	7	8	54
135	MAM 59		Spain	Europe			Lactococcus petauri	mastitis	bovine	cow’s milk		PRJNA967699	SAMN34718555			31	1	2023-05-27	2023-06-12	28	20	6	2	24	25	26	53
136	57		Spain	Europe			Lactococcus petauri		human	other		PRJNA967699	SAMN34718533			31	1	2023-05-27	2023-06-12	16	6	7	11	14	24	8	52
137	T-217		Spain	Europe			Lactococcus petauri		other	other		PRJNA967699	SAMN34718544			31	1	2023-05-27	2023-06-12	9	11	9	14	7	10	3	51
138	G-34		Spain	Europe		1999	Lactococcus garvieae	mastitis	bovine	cow’s milk		PRJNA967699	SAMN3471854			31	1	2023-05-27	2023-06-12	5	17	24	2	23	19	25	50
139	BA0602552-1		Spain	Europe		2006	Lactococcus garvieae		other	other		PRJNA967699	SAMN34718514			31	1	2023-05-27	2023-06-12	1	23	28	2	1	1	6	49
140	DICM0900973-1		Spain	Europe		2009	Lactococcus garvieae		other	other		PRJNA967699	SAMN34718515			31	1	2023-05-27	2023-06-12	30	22	27	2	5	20	24	48
141	Map_126_005		Mozambique	Africa		2017	Lactococcus garvieae		human			PRJNA747761	SAMN20301187			31	2	2023-06-19	2023-06-19	34	24	29	15	34	27	32	72
142	Map_154_013		Mozambique	Africa		2017	Lactococcus garvieae		human			PRJNA747761	SAMN20301364			31	2	2023-06-19	2023-06-19	1	1	36	2	1	30	6	40
143	MGYG-HGUT-00230		China	Asia		2017	Lactococcus petauri		human			PRJEB33885	SAMEA5849732			31	2	2023-06-19	2023-06-19	45	29	6	2	35	8	32	74
144	TM115-54		China	Asia		2014	Lactococcus garvieae		human			PRJNA903559	SAMN31809408			31	2	2023-06-19	2023-06-19	12	30	12	7	36	31	6	75
145	MGBC116427		USA	North America		2021	Lactococcus garvieae		other			PRJEB45234	SAMEA8805291			31	2	2023-06-19	2023-06-19	3	3	3	17	3	3	33	73
146	Alexii-6_2		USA	North America		2018	Lactococcus garvieae		other			PRJNA889001	SAMN31228647			31	2	2023-06-19	2023-06-19	30	22	27	2	7	20	1	71
147	feces_ps_bin.21		Australia	Oceania		2018	Lactococcus garvieae		other			PRJNA801070	SAMN26087333			31	2	2023-06-19	2023-06-19	46	31	37	18	38	32	34	76
148	LG26		Czech Republic	Europe		2020	Lactococcus petauri		other	other	fecal microbiota of golden lion tamarins	PRJNA777820	SAMN22883206			2	2	2023-11-25	2023-11-25	47	32	38	2	12	29	8	77
149	GB97		South Korea	Asia		2021	Lactococcus petauri	other	pig	other	Porcine feces	PRJNA982970	SAMN35718236	GCA_030291915.1		2	2	2023-12-25	2023-12-25	9	7	9	4	12	9	3	78
150	Ningxia-I-13		China	Asia		2020	Lactococcus formosensis	mastitis	bovine			PRJNA848370	SAMN29052006	GCA_029761175.1; GCF_029761175.1		150	2	2024-02-27	2024-02-28	4	4	4	3	20	35	14	80
151	L6		China [Hong Kong]	Asia		2020	Lactococcus petauri	bacteraemia	human	blood		PRJNA1074855	SAMN40028300			150	2	2024-02-27	2024-02-28	9	6	8	20	7	8	3	81
152	AM100_PB1O_LT_1D_2A		China	Asia		2014	Lactococcus petauri		human		Human fecal;MGI sequencing	PRJNA903559	SAMN31808603	GCA_027661005.1; GCF_027661005.1		150	2	2024-02-27	2024-02-28	9	15	21	11	40	9	3	82
153	AM113-58		China	Asia		2014	Lactococcus petauri		human		Human fecal;MGI sequencing	PRJNA903559	SAMN31809016	GCA_027672945.1; GCF_027672945.1		150	2	2024-02-27	2024-02-28	9	33	21	11	41	25	3	83
154	DSM109777		Germany	Europe		2019	Lactococcus petauri		other		Mouse intestine	PRJEB50452	SAMEA13256550	GCA_932750875.1; GCF_932750875.1		150	2	2024-02-27	2024-02-28	11	6	39	2	7	11	20	84
155	L7		China [Hong Kong]	Asia		2021	Lactococcus garvieae	bacteraemia	human	blood		PRJNA1074855	SAMN40028301			150	2	2024-02-27	2024-02-28	12	34	12	7	10	13	6	85
156	M79		Unknown				Lactococcus garvieae		bovine		Rumen	PRJEB17458	SAMN05216438	GCA_900114555.1; GCF_900114555.1	SRR4228485	150	2	2024-02-27	2024-02-28	34	24	29	15	42	27	27	86
157	L5		China [Hong Kong]	Asia		2019	Lactococcus formosensis	bacteraemia	human	blood		PRJNA1074855	SAMN40028299			150	2	2024-02-27	2024-02-28	38	10	40	21	30	36	14	87
158	AF101-03		China	Asia		2014	Lactococcus formosensis		human		Human fecal;MGI sequencing	PRJNA903559	SAMN31807758	GCA_027687305.1; GCF_027687305.1		150	2	2024-02-27	2024-02-28	38	35	41	9	43	37	14	88
159	I4/6O		Czech Republic	Europe		2019	Lactococcus formosensis		other		Digestive tract of a Zophobas atratus larvae	PRJNA777811	SAMN22883097	GCA_023822125.1; GCF_023822125.1		150	2	2024-02-27	2024-02-28	49	35	4	3	20	38	5	89
160	Gansu-H-11		China	Asia		2020	Lactococcus formosensis	mastitis	bovine			PRJNA848370	SAMN29052007	GCA_029761195.1; GCF_029761195.1		150	2	2024-02-27	2024-02-28	50	4	4	3	29	4	5	90
161	Hebei-E-05		China	Asia		2018	Lactococcus formosensis	mastitis	bovine			PRJNA848370	SAMN29052000	GCA_029760975.1; GCF_029760975.1		150	2	2024-02-27	2024-02-28	50	4	42	3	29	35	14	91
162	B827		China	Asia		2022	Lactococcus formosensis		human		Human fecal	PRJNA848114	SAMN28984272	GCA_024125505.1; GCF_024125505.1		150	2	2024-02-27	2024-02-28	50	25	42	3	29	4	14	92
163	NBRC 109475		Taiwan	Asia			Lactococcus formosensis		other		Food (fermented broccoli)	PRJDB7793	SAMD00298583	GCA_018403745.1; GCF_018403745.1		150	2	2024-02-27	2024-02-28	50	36	43	22	44	33	14	93
164	RJAA.1		India	Asia		2013	Lactococcus petauri		human		Human fecal	PRJNA484321	SAMN09762690	GCA_014830225.1; GCF_014830225.1		150	2	2024-02-27	2024-02-28	51	37	6	23	12	39	9	94
165	MS210922A		Japan	Asia		2021	Lactococcus garvieae		fish		Seriola dumerili	PRJDB13734	SAMD00496712	GCA_026073035.1; GCF_026073035.1		150	2	2024-02-27	2024-02-28	52	38	44	24	45	40	6	95
166	159469		USA	North America		2016	Lactococcus petauri	other	other		Sugar glider abscess	PRJNA369280	SAMN06284381	GCA_002154895.1; GCF_002154895.1	SRR5220185	150	2	2024-02-27	2024-02-28	53	37	16	23	46	39	9	96
167	LG606		China	Asia		2019	Lactococcus petauri		human		Human fecal	PRJNA705383	SAMN18086909	GCA_017309645.1		150	2	2024-02-27	2024-02-28	48	7	6	19	39	34	9	79
168	LG1267		China	Asia		2019	Lactococcus petauri		human		Human fecal	PRJNA705383	SAMN18086946	GCA_017309545.1		150	2	2024-02-27	2024-02-28	54	6	8	2	47	8	20	97
169	LG592		China	Asia		2019	Lactococcus petauri		human		Human fecal	PRJNA705383	SAMN18086908	GCA_017309625.1		150	2	2024-02-27	2024-02-28	54	6	8	20	47	8	20	98
170	AM113-153		China	Asia		2014	Lactococcus petauri		human		Human fecal;MGI sequencing	PRJNA903559	SAMN31808974	GCA_027673845.1; GCF_027673845.1		150	2	2024-02-27	2024-02-28	55	39	45	2	7	41	35	99
171	AM113-08		China	Asia		2014	Lactococcus petauri		human		Human fecal;MGI sequencing	PRJNA903559	SAMN31808951	GCA_027674385.1; GCF_027674385.1		150	2	2024-02-27	2024-02-28	55	39	45	25	7	41	35	100
172	lg38		Japan	Asia		2017	Lactococcus garvieae		other		Food (Tofu)	PRJDB9871	SAMD00228903	GCA_013374035.1; GCF_013374035.1		150	2	2024-02-27	2024-02-28	56	40	46	1	48	42	36	101
173	AF01-4		China	Asia		2014	Lactococcus petauri		human		Human fecal	PRJNA903559	SAMN31807690	GCA_027688675.1; GCF_027688675.1		150	2	2024-02-27	2024-02-28	57	6	6	11	7	24	37	102
174	INF110		Montenegro	Europe		2019	Lactococcus petauri		other		Food (Cheese)	PRJNA727069	SAMN19004951	GCA_018348575.1; GCF_018348575.1	SRR14581598	150	2	2024-02-27	2024-02-28	58	41	47	26	49	43	16	103
175	FDAARGOS_1063		Unknown				Lactococcus petauri	mastitis	bovine			PRJNA231221	SAMN16357232	GCA_016128255.1; GCF_016128255.1	SRR12825970	150	2	2024-02-27	2024-02-28	59	7	21	27	50	44	38	104
176	L2		China [Hong Kong]	Asia		2018	Lactococcus garvieae	bacteraemia	human	blood		PRJNA1074855	SAMN40028296			150	2	2024-02-27	2024-02-28	60	8	48	7	10	45	6	105
177	LMG 30663		India	Asia			Lactococcus formosensis		bovine		bos gaurus;fecal	PRJDB7793	SAMD00298582	GCA_018403725.1; GCF_018403725.1		150	2	2024-02-27	2024-02-28	61	14	49	3	51	4	14	106
178	InnerMongolia-D-04		China	Asia		2018	Lactococcus formosensis	mastitis	bovine			PRJNA848370	SAMN29051999	GCA_029760995.1; GCF_029760995.1		150	2	2024-02-27	2024-02-28	62	14	4	3	52	4	14	107
179	Shandong-M-37		China	Asia		2021	Lactococcus formosensis	mastitis	bovine			PRJNA848370	SAMN29052032	GCA_029761695.1; GCF_029761695.1		150	2	2024-02-27	2024-02-28	62	26	32	3	31	4	18	108
180	OS-37		Turkey	Asia		2013	Lactococcus garvieae		fish		Rainbow trout	PRJNA817797	SAMN26808696	GCA_022698225.1; GCF_022698225.1	SRR24881094	150	2	2024-02-27	2024-02-28	63	42	50	28	53	46	39	109
181	1001095IJ_161003_C7		USA	North America		2016	Lactococcus petauri		human		Human fecal	PRJNA637878	SAMN15533155	GCA_015667625.1; GCF_015667625.1		150	2	2024-02-27	2024-02-28	64	6	51	2	7	47	40	110
182	TM115-189		China	Asia		2014	Lactococcus petauri		human		Human fecal;MGI sequencing	PRJNA903559	SAMN31809365	GCA_027679105.1; GCF_027679105.1		150	2	2024-02-27	2024-02-28	65	7	52	11	54	48	41	111
183	TM115-50		China	Asia		2014	Lactococcus formosensis		human		Human fecal;MGI sequencing	PRJNA903559	SAMN31809407	GCA_027677945.1; GCF_027677945.1		150	2	2024-02-27	2024-02-28	66	43	26	9	20	49	14	112
184	Hebei-G-08		China	Asia		2019	Lactococcus formosensis		bovine			PRJNA848370	SAMN29052003	GCA_029761095.1; GCF_029761095.1		150	2	2024-02-27	2024-02-28	50	4		3	29	35	14
185	Ningxia-I-27		China	Asia		2020	Lactococcus formosensis		bovine			PRJNA848370	SAMN29052022	GCA_029761455.1; GCF_029761455.1		150	2	2024-02-27	2024-02-28	4	4		3	20	35	14
186	AM113-91		China	Asia		2014	Lactococcus formosensis		human		Human fecal;MGI sequencing	PRJNA903559	SAMN31809034	GCA_027672555.1; GCF_027672555.1		150	2	2024-02-27	2024-02-28	27	19		9	26	23	23
187	1001262st1_A8_1001262B_160229		USA	North America		2016	Lactococcus petauri		human		Human fecal	PRJNA880610	SAMN31322671	GCA_028367735.1; GCF_028367735.1		150	2	2024-02-27	2024-02-28	9	7		4	7	50	3
188	Sashimi-1666		China [Hong Kong]	Asia		2022	Lactococcus formosensis	other	other		Salmon sashimi					150	2	2024-03-07	2024-03-07	67	4	4	3	4	4	5	113
189	Sashimi-1031		China [Hong Kong]	Asia		2021	Lactococcus formosensis	other	other		Flounder sashimi					150	2	2024-03-07	2024-03-07	26	44	25	9	20	22	22	114
190	Sashimi-1649		China [Hong Kong]	Asia		2022	Lactococcus formosensis	other	other		Yellowtail sashimi					150	2	2024-03-07	2024-03-07	38	10	53	16	30	28	14	115
191	Fecal-364		China [Hong Kong]	Asia		2021	Lactococcus garvieae	other	human		Human fecal					150	2	2024-03-07	2024-03-07	68	22	27	2	55	20	6	116
192	Fecal-929		China [Hong Kong]	Asia		2023	Lactococcus garvieae	other	human		Human fecal					150	2	2024-03-07	2024-03-07	69	45	54	2	56	18	42	117
193	CutFruit-1737		China [Hong Kong]	Asia		2023	Lactococcus garvieae	other	other		Ready-to-eat cut fruits					150	2	2024-03-07	2024-03-07	1	1	36	2	1	1	6	118
194	Sashimi-1032		China [Hong Kong]	Asia		2021	Lactococcus garvieae	other	other		Prawn sashimi					150	2	2024-03-07	2024-03-07	2	2	55	29	5	2	2	119
195	Sashimi-1090		China [Hong Kong]	Asia		2021	Lactococcus garvieae	other	other		Prawn sashimi					150	2	2024-03-07	2024-03-07	70	46	56	2	57	51	6	120
196	Sashimi-1656		China [Hong Kong]	Asia		2022	Lactococcus garvieae	other	other		Yellowtail sashimi					150	2	2024-03-07	2024-03-07	71	47	57	30	58	52	43	121
197	Sashimi-1688		China [Hong Kong]	Asia		2022	Lactococcus garvieae	other	other		Salmon sashimi					150	2	2024-03-07	2024-03-07	3	3	3	2	59	3	4	122
198	Sashimi-1689		China [Hong Kong]	Asia		2022	Lactococcus garvieae	other	other		Prawn sashimi					150	2	2024-03-07	2024-03-07	72	48	58	31	60	53	4	123
199	Sashimi-1691		China [Hong Kong]	Asia		2022	Lactococcus garvieae	other	other		Flounder sashimi					150	2	2024-03-07	2024-03-07	73	49	59	2	61	54	44	124
200	Fecal-600		China [Hong Kong]	Asia		2021	Lactococcus petauri	other	human		Human fecal					150	2	2024-03-07	2024-03-07	9	7	60	4	18	9	3	125
201	Fecal-372		China [Hong Kong]	Asia		2022	Lactococcus petauri	other	human		Human fecal					150	2	2024-03-07	2024-03-07	28	20	6	2	7	55	7	126
202	Fecal-658		China [Hong Kong]	Asia		2022	Lactococcus petauri	other	human		Human fecal					150	2	2024-03-07	2024-03-07	9	7	9	4	62	9	3	127
203	Fecal-512		China [Hong Kong]	Asia		2023	Lactococcus petauri	other	human		Human fecal					150	2	2024-03-07	2024-03-07	9	7	61	4	18	9	3	128
204	SaladVeg-1725		China [Hong Kong]	Asia		2023	Lactococcus petauri	other	other	vegetables	Ready-to-eat salad vegetables					150	2	2024-03-07	2024-03-07	72	20	6	2	63	56	7	129
205	SaladVeg-1756		China [Hong Kong]	Asia		2023	Lactococcus petauri	other	other	vegetables	Ready-to-eat salad vegetables					150	2	2024-03-07	2024-03-07	74	50	16	2	64	57	40	130
206	CutFruit-1771		China [Hong Kong]	Asia		2023	Lactococcus petauri	other	other		Ready-to-eat cut fruit					150	2	2024-03-07	2024-03-07	75	51	6	2	7	57	7	131
207	Sashimi-1050		China [Hong Kong]	Asia		2021	Lactococcus petauri	other	other		Salmon sashimi					150	2	2024-03-07	2024-03-07	76	52	62	2	12	58	7	132
208	Sashimi-1051		China [Hong Kong]	Asia		2021	Lactococcus petauri	other	other		Prawn sashimi					150	2	2024-03-07	2024-03-07	17	12	63	2	7	9	20	133
209	Sashimi-1065		China [Hong Kong]	Asia		2021	Lactococcus petauri	other	other		Salmon sashimi					150	2	2024-03-07	2024-03-07	77	6	64	32	50	11	13	134
210	Sashimi-1077		China [Hong Kong]	Asia		2021	Lactococcus petauri	other	other		Prawn sashimi					150	2	2024-03-07	2024-03-07	9	7	9	33	18	9	3	135
211	Sashimi-1084		China [Hong Kong]	Asia		2021	Lactococcus petauri	other	other		Salmon sashimi					150	2	2024-03-07	2024-03-07	28	53	65	34	12	25	45	136
212	Sashimi-1096		China [Hong Kong]	Asia		2021	Lactococcus petauri	other	other		Flounder sashimi					150	2	2024-03-07	2024-03-07	78	6	8	20	47	8	20	137
213	Sashimi-1667		China [Hong Kong]	Asia		2022	Lactococcus petauri	other	other		Flounder sashimi					150	2	2024-03-07	2024-03-07	45	54	65	2	65	7	8	138
214	207951		Spain	Europe		2023	Lactococcus garvieae		fish							191	2	2024-04-09	2024-04-09	79	8	12	7	10	13	6	139
215	M20011502 FF20a2		USA	North America		1970	Lactococcus formosensis		fish		Barramundi (Lates calcarifer)	PRJNA1055960	SAMN39080978			2	2	2024-04-16	2024-04-16	86	4	42	3	29	35	14	151
216	M03102409 EE5d7		USA	North America		1970	Lactococcus formosensis		fish		Largemouth bass (Micropterus salmoides)	PRJNA1055960	SAMN39080979	GCA_037892725.1		2	2	2024-04-16	2024-04-16	80	10	66	22	67	33	47	140
217	PAQ-208		USA	North America	Washington	2018	Lactococcus formosensis		fish		Rainbow trout (Oncorhynchus mykiss)	PRJNA1055960	SAMN39080980			2	2	2024-04-16	2024-04-16	85	57	70	3	52	4	49	150
218	M04020401 EE5e5		USA	North America		1970	Lactococcus formosensis		fish		Largemouth bass (M. salmoides)	PRJNA1055960	SAMN39080981	GCA_037892375.1		2	2	2024-04-16	2024-04-16	81	10	67	22	67	33	48	141
219	CAHFS22OV20.5B5	D2203907	USA	North America	California	2022	Lactococcus garvieae		other		Sheep (Ovis aries)	PRJNA1055960	SAMN39080982	GCA_037891825.1		2	2	2024-04-16	2024-04-16	32	48	58	31	66	53	4	143
220	CAHFS22LA20.5H7		USA	North America	California	2022	Lactococcus garvieae		other		Rabbit (Oryctolagus cuniculus)	PRJNA1055960	SAMN39080983			2	2	2024-04-16	2024-04-16	32	48	58	31	66	53	4	143
221	R22-8		USA	North America	California	2022	Lactococcus garvieae		fish		Brown trout (Salmo trutta)	PRJNA1055960	SAMN39080984	GCA_037891815.1		2	2	2024-04-16	2024-04-16	82	55	68	2	68	59	6	144
222	VC11		USA	North America	California	2020	Lactococcus garvieae		fish		Largemouth bass (M. salmoides)	PRJNA1055960	SAMN39080985			2	2	2024-04-16	2024-04-16	83	56	69	2	70	60	1	147
223	VC13		USA	North America	California	2020	Lactococcus garvieae		fish		Largemouth bass (M. salmoides)	PRJNA1055960	SAMN39080986			2	2	2024-04-16	2024-04-16	83	56	69	2	70	60	1	147
224	M21102102		USA	North America	Maine	2022	Lactococcus garvieae		fish		Fish	PRJNA1055960	SAMN39080987	GCA_037892105.1		2	2	2024-04-16	2024-04-16	5	5	5	2	5	5	6	6
225	R21-74 AL-1		USA	North America	Alabama	2021	Lactococcus petauri		fish		Hybrid catfish (Ictalurus sp.)	PRJNA1055960	SAMN39080988	GCA_037892055.1		2	2	2024-04-16	2024-04-16	9	12	16	2	7	9	3	142
226	M18012501 FF2g6		USA	North America		1970	Lactococcus petauri		fish		European sea bass (Dicentrarchus labrax)	PRJNA1055960	SAMN39080989			2	2	2024-04-16	2024-04-16	9	7	61	4	18	9	3	128
227	R22-25 IC35		USA	North America	Alabama	2022	Lactococcus petauri		fish		Catfish (Ictalurus sp.)	PRJNA1055960	SAMN39080990			2	2	2024-04-16	2024-04-16	84	7	8	11	12	8	32	149
228	M17100408 FF4i7		USA	North America		1970	Lactococcus petauri		fish		Rainbow trout (O. mykiss)	PRJNA1055960	SAMN39080991	GCA_037891795.1		2	2	2024-04-16	2024-04-16	11	6	8	36	69	11	10	146
229	R21-91A		Canada	North America	Ontario	2021	Lactococcus petauri		fish		Rainbow trout (O. mykiss)	PRJNA1055960	SAMN39080992	GCA_037891785.1		2	2	2024-04-16	2024-04-16	11	6	8	2	9	11	10	14
230	R21-77-2		Canada	North America	Ontario	2021	Lactococcus petauri		fish		Rainbow trout (O. mykiss)	PRJNA1055960	SAMN39080993	GCA_037891695.1		2	2	2024-04-16	2024-04-16	11	6	8	2	9	11	10	14
231	S69-A		USA	North America	New York	2021	Lactococcus petauri		fish		Guineafowl puffer (Arothron meleagris)	PRJNA1055960	SAMN39080994			2	2	2024-04-16	2024-04-16	54	6	8	20	47	8	20	98
232	Mic16-Lg09		Mexico	North America	Michoacán	2016	Lactococcus petauri		fish		Rainbow trout (O. mykiss)	PRJNA1055960	SAMN39080995	GCA_037891335.1		2	2	2024-04-16	2024-04-16	17	6	8	2	47	8	20	145
233	LP18-Lg12		Mexico	North America	Michoacán	2018	Lactococcus petauri		fish		Rainbow trout (O. mykiss)	PRJNA1055960	SAMN39080996	GCA_037891045.1		2	2	2024-04-16	2024-04-16	17	6	8	2	47	8	20	145
234	RC17-Lg01		Mexico	North America	Mexico	2017	Lactococcus petauri		fish		Rainbow trout (O. mykiss)	PRJNA1055960	SAMN39080997			2	2	2024-04-16	2024-04-16	17	6	8	2	47	8	20	145
235	AC16-Lg13		Mexico	North America	Mexico	2016	Lactococcus petauri		fish		Rainbow trout (O. mykiss)	PRJNA1055960	SAMN39080998			2	2	2024-04-16	2024-04-16	17	6	8	2	47	8	20	145
236	UCD-BR1		USA	North America	California	2020	Lactococcus petauri		fish		Rainbow trout (O. mykiss)	PRJNA1055960	SAMN39080999	GCA_037890915.1		2	2	2024-04-16	2024-04-16	17	6	8	2	47	8	20	145
237	R22-11 BR-C		USA	North America	California	2022	Lactococcus petauri		fish		Rainbow trout (O. mykiss)	PRJNA1055960	SAMN39081000			2	2	2024-04-16	2024-04-16	17	6	8	2	47	8	20	145
238	R22-16 FS-A5		USA	North America	California	2022	Lactococcus petauri		fish		Rainbow trout (O. mykiss)	PRJNA1055960	SAMN39081001			2	2	2024-04-16	2024-04-16	17	6	8	2	47	8	20	145
239	UCD-MOJ1		USA	North America	California	2020	Lactococcus petauri		fish		Rainbow trout (O. mykiss)	PRJNA1055960	SAMN39081002	GCA_037890745.1		2	2	2024-04-16	2024-04-16	17	6	8	2	47	8	20	145
240	UCD-JR1		USA	North America	California	2020	Lactococcus petauri		fish		Rainbow trout (O. mykiss)	PRJNA1055960	SAMN39081003			2	2	2024-04-16	2024-04-16	17	6	8	2	47	8	20	145
241	UCD-FS1		USA	North America	California	2020	Lactococcus petauri		fish		Rainbow trout (O. mykiss)	PRJNA1055960	SAMN39081004			2	2	2024-04-16	2024-04-16	17	6	8	2	47	8	20	145
242	R21-69 HC		USA	North America	California	2021	Lactococcus petauri		fish		Rainbow trout (O. mykiss)	PRJNA1055960	SAMN39081005			2	2	2024-04-16	2024-04-16	17	6	8	2	47	8	20	145
243	P73-2		China	Asia		2022	Lactococcus formosensis	other	pig		pig faecal		SAMN33919469			150	2	2024-05-10	2024-05-10	66	35	26	9	20	49	14	148
244	P86-2		China	Asia		2022	Lactococcus petauri	other	pig		pig faecal		SAMN33918485			150	2	2024-05-10	2024-05-10	9	7	9	2	37	9	3	152
245	DD01		Madagascar	Africa		2008	Lactococcus petauri	other	other		Microcebus murinus oral cavity		SAMN04324320			150	2	2024-05-10	2024-05-10	96	63	6	2	65	64	53	153
246	DRD-64		Greece	Europe		2022	Lactococcus petauri	other	other		Raw sheep milk		SAMN37057127			150	2	2024-05-10	2024-05-10	9	7	9	4	74	9	3	154
247	P96-2		China	Asia		2022	Lactococcus petauri	other	pig		pig faecal		SAMN33918487			150	2	2024-05-10	2024-05-10	17	64	16	2	7	9	3	155
248	KN22525		Japan	Asia	Kochi, Nomi Bay	2022	Lactococcus garvieae	other	fish	brain swab	Greater amberjack (Seriola dumerili)	PRJDB17841	SAMD00763368			2	2	2024-07-23	2024-07-23	52	38	44	24	45	40	6	95
249	473AN		Japan	Asia		2022	Lactococcus petauri	endocarditis	human	blood		PRJDB17839	SAMD00764423			2	2	2024-09-30	2024-09-30	9	7	9	38	18	9	3	156
250	473GN		Japan	Asia		2022	Lactococcus petauri	endocarditis	human	blood		PRJDB17839	SAMD00764424			2	2	2024-09-30	2024-09-30	9	7	9	4	18	9	3	29
251	LG_109-6		Taiwan	Asia		2022	Lactococcus garvieae	other	other	other	Macrobrachium rosenbergii	PRJNA1101093	SAMN40986066			2	2	2024-09-30	2024-09-30		17	24			19	55
252	237191		Spain	Europe		2024	Lactococcus garvieae		fish							191	2	2024-12-03	2024-12-03	34	24	29	39	42	27	27	157
253	236734		Spain	Europe		2024	Lactococcus garvieae		fish							191	2	2024-12-03	2024-12-03	97	66	27	2	5	27	58	158
254	KNK11220525		Japan	Asia	Kochi	2022	Lactococcus garvieae		fish		Seriola dumerili					4	2	2024-12-13	2024-12-14	52	38	44	24	45	40	6	95
255	KNM1201103		Japan	Asia	Kochi	2020	Lactococcus formosensis		fish		Seriola dumerili					4	2	2024-12-13	2024-12-14	38	10	53	16	30	28	14	115
256	KNM1161028		Japan	Asia	Kochi	2016	Lactococcus garvieae		fish		Seriola dumerili					4	2	2024-12-13	2024-12-14	12	8	12	7	10	13	6	17
257	KNM1190711		Japan	Asia	Kochi	2019	Lactococcus formosensis		fish		Seriola dumerili					4	2	2024-12-13	2024-12-14	38	10	26	16	30	28	14	56
258	KTN1191204		Japan	Asia	Kochi	2019	Lactococcus formosensis		fish		Seriola quinqueradiata					4	2	2024-12-13	2024-12-14	38	10	26	16	30	28	14	56
259	KSH2210421		Japan	Asia	Kochi	2021	Lactococcus formosensis		fish		Seriola quinqueradiata					4	2	2024-12-13	2024-12-14	38	10	26	16	30	28	14	56
260	KAY1211113		Japan	Asia	Kagoshima	2021	Lactococcus formosensis		fish		Seriola quinqueradiata					4	2	2024-12-13	2024-12-14	38	10	53	16	30	28	14	115
261	LSSP106		China	Asia		2017	Lactococcus formosensis		pig		Sus scrofa	PRJNA224116	SAMN26111015			2	2	2024-12-22	2024-12-22	4	4	4	3	4	4	5	5
262	2682/03a		Spain	Europe		2003	Lactococcus formosensis	respiratory tract infection	pig	other swab	Lung	PRJNA224116	SAMN34718522			2	2	2024-12-22	2024-12-22	37	4	4	3	4	4	5	65
263	CCUG 54358		Unknown			2022	Lactococcus formosensis		other			PRJNA224116	SAMN43282512			2	2	2024-12-22	2024-12-22	61	14	49	3	51	4	14	106
264	Gansu-H-12		China	Asia		2021	Lactococcus formosensis	mastitis	bovine	cow’s milk		PRJNA224116	SAMN29052008			2	2	2024-12-22	2024-12-22	50	4	4	3	29	4	5	90
265	Hebei-B-02		China	Asia		2021	Lactococcus formosensis	mastitis	bovine	cow’s milk		PRJNA224116	SAMN29051997			2	2	2024-12-22	2024-12-22	50	4	4	3	29	4	5	90
266	Hebei-B-21		China	Asia		2021	Lactococcus formosensis	mastitis	bovine	cow’s milk		PRJNA224116	SAMN29052016			2	2	2024-12-22	2024-12-22	50	4	4	3	29	4	5	90
267	Hebei-B-38		China	Asia		2021	Lactococcus formosensis	mastitis	bovine	cow’s milk		PRJNA224116	SAMN29052033			2	2	2024-12-22	2024-12-22	50	4	4	3	29	4	5	90
268	Hebei-B-39		China	Asia		2021	Lactococcus formosensis	mastitis	bovine	cow’s milk		PRJNA224116	SAMN29052034			2	2	2024-12-22	2024-12-22	39	26	32	3	31	4	18	66
269	Hebei-C-03		China	Asia		2021	Lactococcus formosensis	mastitis	bovine	cow’s milk		PRJNA224116	SAMN29051998			2	2	2024-12-22	2024-12-22	50	4	4	3	29	4	5	90
270	Hebei-G-09		China	Asia		2021	Lactococcus formosensis	mastitis	bovine	cow’s milk		PRJNA224116	SAMN29052004			2	2	2024-12-22	2024-12-22	50	4		3	29	35	14
271	Hebei-G-10		China	Asia		2021	Lactococcus formosensis	mastitis	bovine	cow’s milk		PRJNA224116	SAMN29052005			2	2	2024-12-22	2024-12-22	50	4		3	29	35	14
272	Hebei-L-31		China	Asia		2021	Lactococcus formosensis	mastitis	bovine	cow’s milk		PRJNA224116	SAMN29052026			2	2	2024-12-22	2024-12-22	39	26	32	3	31	4	18	66
273	Hebei-L-32		China	Asia		2021	Lactococcus formosensis	mastitis	bovine	cow’s milk		PRJNA224116	SAMN29052027			2	2	2024-12-22	2024-12-22	39	26	32	3	31	4	18	66
274	Hebei-L-33		China	Asia		2021	Lactococcus formosensis	mastitis	bovine	cow’s milk		PRJNA224116	SAMN29052028			2	2	2024-12-22	2024-12-22	39	26	32	3	31	4	18	66
275	Hebei-L-34		China	Asia		2021	Lactococcus formosensis	mastitis	bovine	cow’s milk		PRJNA224116	SAMN29052029			2	2	2024-12-22	2024-12-22	50	4		3	29	35	14
276	Hebei-L-35		China	Asia		2021	Lactococcus formosensis	mastitis	bovine	cow’s milk		PRJNA224116	SAMN29052030			2	2	2024-12-22	2024-12-22	39	26	32	3	31	4	18	66
277	InnerMongolia-D-04		China	Asia		2021	Lactococcus formosensis	mastitis	bovine	cow’s milk		PRJNA224116	SAMN29051999			2	2	2024-12-22	2024-12-22	62	14	4	3	52	4	14	107
278	InnerMongolia-F-06		China	Asia		2021	Lactococcus formosensis	mastitis	bovine	cow’s milk		PRJNA224116	SAMN29052001			2	2	2024-12-22	2024-12-22	50	4	4	3	29	4	5	90
279	InnerMongolia-F-07		China	Asia		2021	Lactococcus formosensis	mastitis	bovine	cow’s milk		PRJNA224116	SAMN29052002			2	2	2024-12-22	2024-12-22	50	4	4	3	29	4	5	90
280	L21-20		Japan	Asia		2021	Lactococcus formosensis		fish		Pseudocaranx dentex	PRJNA224116	SAMD00570829			2	2	2024-12-22	2024-12-22	38	10	26	16	30	28	14	56
281	MS200408A		Japan	Asia		2020	Lactococcus formosensis		fish		Seriola dumerili	PRJNA224116	SAMD00577205			2	2	2024-12-22	2024-12-22	38	10	26	16	30	28	14	56
282	Ningxia-I-14		China	Asia		2021	Lactococcus formosensis	mastitis	bovine	cow’s milk		PRJNA224116	SAMN29052009			2	2	2024-12-22	2024-12-22	50	4	4	3	29	4	5	90
283	Ningxia-I-15		China	Asia		2021	Lactococcus formosensis	mastitis	bovine	cow’s milk		PRJNA224116	SAMN29052010	GCF_029761295.1		2	2	2024-12-22	2024-12-22	4	4	4	3	20	35	14	80
284	Ningxia-I-16		China	Asia		2021	Lactococcus formosensis	mastitis	bovine	cow’s milk		PRJNA224116	SAMN29052011	GCF_029761235.1		2	2	2024-12-22	2024-12-22	50	4	42	3	29	35	14	91
285	Ningxia-I-17		China	Asia		2021	Lactococcus formosensis	mastitis	bovine	cow’s milk		PRJNA224116	SAMN29052013	GCF_029761275.1		2	2	2024-12-22	2024-12-22	50	4	42	3	29	35	14	91
286	Ningxia-I-18		China	Asia		2021	Lactococcus formosensis	mastitis	bovine	cow’s milk		PRJNA224116	SAMN29052014	GCF_029761365.1		2	2	2024-12-22	2024-12-22	4	4	4	3	20	35	14	80
287	Ningxia-I-19		China	Asia		2021	Lactococcus formosensis	mastitis	bovine	cow’s milk		PRJNA224116	SAMN29052015	GCF_029761315.1		2	2	2024-12-22	2024-12-22	4	4	4	3	20	35	14	80
288	Ningxia-I-20		China	Asia		2021	Lactococcus formosensis	mastitis	bovine	cow’s milk		PRJNA224116	SAMN29052012	GCF_029761335.1		2	2	2024-12-22	2024-12-22	4	4	4	3	20	35	14	80
289	Ningxia-I-23		China	Asia		2021	Lactococcus formosensis	mastitis	bovine	cow’s milk		PRJNA224116	SAMN29052018	GCF_029761415.1		2	2	2024-12-22	2024-12-22	50	4	42	3	29	35	14	91
290	Ningxia-I-26		China	Asia		2021	Lactococcus formosensis	mastitis	bovine	cow’s milk		PRJNA224116	SAMN29052021	GCF_029761495.1		2	2	2024-12-22	2024-12-22	4	4	4	3	20	35	14	80
291	Ningxia-I-28		China	Asia		2021	Lactococcus formosensis	mastitis	bovine	cow’s milk		PRJNA224116	SAMN29052023	GCF_029761515.1		2	2	2024-12-22	2024-12-22	50	4	42	3	29	35	14	91
292	RTP21489st1_C6_RTP21489_20031		USA	North America		2020	Lactococcus formosensis		human	other	Feces	PRJNA224116	SAMN41372080	GCF_039946335.1		2	2	2024-12-22	2024-12-22	98	4	79	3	29	35	59	159
293	RTP21489st2_F7_RTP21489_20031		USA	North America		2020	Lactococcus formosensis		human	other	Feces	PRJNA224116	SAMN41372081	GCF_039946295.1		2	2	2024-12-22	2024-12-22	98	4	79	3	29	35	59	159
294	Sashimi-1092		China [Hong Kong]	Asia		2021	Lactococcus formosensis		fish	meat products	Yellowtail	PRJNA224116	SAMN44614374	GCF_044988885.1		2	2	2024-12-22	2024-12-22	38	10	26	16	30	28	14	56
295	Sashimi-1661		China [Hong Kong]	Asia		2022	Lactococcus formosensis		fish	meat products	Yellowtail	PRJNA224116	SAMN44614375	GCF_044988875.1		2	2	2024-12-22	2024-12-22	38	10	26	16	30	28	14	56
296	Sashimi-1665		China [Hong Kong]	Asia		2022	Lactococcus formosensis		fish	meat products	Flounder	PRJNA224116	SAMN44614371	GCF_044989025.1		2	2	2024-12-22	2024-12-22	4	4	4	3	4	4	5	5
297	VE05/01021		Spain	Europe		2005	Lactococcus formosensis		bovine	cow’s milk		PRJNA224116	SAMN34718547	GCF_030210935.1		2	2	2024-12-22	2024-12-22	39	26	32	3	31	4	18	66
298	Shandong-K-29		China	Asia		2021	Lactococcus formosensis	mastitis	bovine	cow’s milk		PRJNA224116	SAMN29052024	GCF_029761535.1		2	2	2024-12-22	2024-12-22	50	4	4	3	29	4	5	90
299	Shandong-K-30		China	Asia		2021	Lactococcus formosensis	mastitis	bovine	cow’s milk		PRJNA224116	SAMN29052025	GCF_029761555.1		2	2	2024-12-22	2024-12-22	50	4	4	3	29	4	5	90
300	Shandong-M-36		China	Asia		2021	Lactococcus formosensis	mastitis	bovine	cow’s milk		PRJNA224116	SAMN29052031	GCF_029761675.1		2	2	2024-12-22	2024-12-22	4	4	4	3	20	35	14	80
301	Shanxi-A-01		China	Asia		2021	Lactococcus formosensis	mastitis	bovine	cow’s milk		PRJNA224116	SAMN29051996	GCF_029761005.1		2	2	2024-12-22	2024-12-22	4	4	4	3	20	35	14	80
302	Shanxi-J-24		China	Asia		2021	Lactococcus formosensis	mastitis	bovine	cow’s milk		PRJNA224116	SAMN29052019	GCF_029761435.1		2	2	2024-12-22	2024-12-22	50	4	4	3	29	4	5	90
303	Shanxi-J-25		China	Asia		2021	Lactococcus formosensis	mastitis	bovine	cow’s milk		PRJNA224116	SAMN29052020	GCF_029761475.1		2	2	2024-12-22	2024-12-22	50	4	4	3	29	4	5	90
304	TIDREC-125a		Malaysia	Asia	Kuala Lumpur	2024	Lactococcus petauri	carrier	other	other swab	Host crow, source cloacal swab					493	2	2025-03-10	2025-03-10	9	7	9	4	18	9	1	160
305	TIDREC-129a		Malaysia	Asia	Kuala Lumpur	2024	Lactococcus garvieae	carrier	other	other swab	Host crow, source cloacal swab					493	2	2025-03-10	2025-03-10	3	3	3	2	3	3	4	4
306	TIDREC-131b		Malaysia	Asia	Kuala Lumpur	2024	Lactococcus formosensis	carrier	other	other swab	Host crow, source cloacal swab					493	2	2025-03-10	2025-03-10	38	68	40	21	30	36	14	161
307	TIDREC-121b		Malaysia	Asia	Kuala Lumpur	2024	Lactococcus petauri	carrier	other	other swab	Host crow, source cloacal swab					493	2	2025-03-10	2025-03-10	55	7	80	2	75	41	35	162
308	TIDREC-4.1		Malaysia	Asia	Penang	2024	Lactococcus garvieae	carrier	other	other swab	Host crow, source cloacal swab					493	2	2025-03-10	2025-03-10	12		12	7	36	36	6
309	TIDREC-7.1		Malaysia	Asia	Penang	2024	Lactococcus petauri	carrier	other	other swab	Host crow, source cloacal swab					493	2	2025-03-10	2025-03-10	9	7	9	2	7	9	3	35
310	TIDREC-12.1		Malaysia	Asia	Penang	2024	Lactococcus petauri	carrier	other	other swab	Host crow, source cloacal swab					493	2	2025-03-10	2025-03-10	9	7	9	2	7	9	3	35
311	TIDREC-52.1		Malaysia	Asia	Penang	2024	Lactococcus petauri	carrier	other	other swab	Host crow, source cloacal swab					493	2	2025-03-10	2025-03-10	9	7	9	4	7	9	3	10
312	TIDREC-55.3		Malaysia	Asia	Penang	2024	Lactococcus petauri	carrier	other	other swab	Host crow, source cloacal swab					493	2	2025-03-10	2025-03-10	9	7	9	2	7	9	3	35
313	TIDREC-69.1		Malaysia	Asia	Penang	2024	Lactococcus petauri	carrier	other	other swab	Host crow, source cloacal swab					493	2	2025-03-10	2025-03-10	99	37	65	40	7	39	8	163
314	TIDREC-75.1		Malaysia	Asia	Penang	2024	Lactococcus garvieae	carrier	other	other swab	Host crow, source cloacal swab					493	2	2025-03-10	2025-03-10	3	3	3	2	59	3	4	122
315	SK10		Turkey	Asia	Trabzon	2020	Lactococcus petauri		fish		Onchorhynchus mykiss	PRJNA1193342	SAMN45139652	GCA_050563585.1		2	2	2025-06-21	2025-06-21	11	6	8	2	9	11	10	14
316	1181		Spain	Europe		1996	Lactococcus garvieae	other	fish	other	Rainbow trout	JARHWW01	SAMN33475906	GCF_029339895.1		2	2	2025-07-15	2025-07-15	35	13	30	2	19	16	1	63
317	1683		Italy	Europe		1997	Lactococcus garvieae		fish		Rainbow trout	JARHWV01	SAMN33475907	GCF_029339845.1		2	2	2025-07-15	2025-07-15	10	3	3	2	3	3	4	13
318	1691-2		Italy	Europe		1997	Lactococcus garvieae		fish		Rainbow trout	JARHWU01	SAMN33475908	GCF_029339875.1		2	2	2025-07-15	2025-07-15	10	3	3	2	3	3	4	13
319	23-3-92		Spain	Europe		1992	Lactococcus garvieae		fish		Rainbow trout	JARHWX01	SAMN33475905	GCF_029339915.1		2	2	2025-07-15	2025-07-15	1	1	1	1	1	1	1	1
320	RTCLI04		India	Asia		2015	Lactococcus garvieae		fish		Rainbow trout	RSFD01	SAMN10518796	GCF_006782925.1		2	2	2025-07-15	2025-07-15	34	24	29	15	28	27	27	62
321	ERR5094895		Poland	Europe		2022	Lactococcus garvieae		fish	other	Rainbow trout	CAMTHO01	SAMEA111477188	GCA_947072355.1		2	2	2025-07-15	2025-07-15		56	83	2	70	66	1
322	ZB-1		China	Asia		2022	Lactococcus garvieae		fish		Yellow croaker (Larimichthys crocea)	JARYTV01	SAMN34370978	GCF_029911905.1		2	2	2025-07-15	2025-07-15	52	38	44	24	45	40	6	95
323	FISH1		Singapore	Asia		2014	Lactococcus petauri		fish		Cobia	SDHL01	SAMN10312068	GCF_011365185.1		2	2	2025-07-15	2025-07-15	9	7	9	4	7	9	3	10
324	00-5011		Spain	Europe		2000	Lactococcus petauri		fish		Rainbow trout	SAMN33475913	JARHWP01	GCF_029339815.1		2	2	2025-07-15	2025-07-15	11	6	8	2	9	11	10	14
325	01-5306		Spain	Europe		2001	Lactococcus petauri		fish		Rainbow trout	JARHWO01	SAMN33475914	GCF_029339695.1		2	2	2025-07-15	2025-07-15	11	6	8	2	9	11	10	14
326	02-6071		Spain	Europe		2002	Lactococcus petauri		fish		Rainbow trout	JARHWN01	SAMN33475915	GCF_029339685.1		2	2	2025-07-15	2025-07-15	11	6	8	2	9	11	10	14
327	03-8568		Spain	Europe		2003	Lactococcus petauri		fish		Rainbow trout	JARHWM01	SAMN33475916	GCF_029339735.1		2	2	2025-07-15	2025-07-15	11	6	8	2	9	11	10	14
328	04-8782		Israel	Asia		2004	Lactococcus petauri		fish		Rainbow trout	JARHWL01	SAMN33475917	GCF_029339675.1		2	2	2025-07-15	2025-07-15	11	6	8	2	9	11	10	14
329	1336		Spain	Europe		1996	Lactococcus petauri		fish		Rainbow trout	JARHWQ01	SAMN33475912	GCF_029339785.1		2	2	2025-07-15	2025-07-15	11	6	8	2	9	11	10	14
330	1758		Spain	Europe		1998	Lactococcus petauri		fish		Rainbow trout	JARHVZ01	SAMN33475929	GCF_029339435.1		2	2	2025-07-15	2025-07-15	11	6	8	2	9	11	10	14
331	970		Spain	Europe		1995	Lactococcus petauri		fish		Rainbow trout	JARHWR01	SAMN33475911	GCF_029339755.1		2	2	2025-07-15	2025-07-15	11	6	8	2	9	11	10	14
332	972-95		Portugal	Europe		1995	Lactococcus petauri		fish		Rainbow trout	JARHWA01	SAMN33475928	GCF_029339425.1		2	2	2025-07-15	2025-07-15	11	6	8	2	9	11	10	14
333	D185		Turkey	Asia		2019	Lactococcus petauri		fish		Rainbow trout	JAQIFV01	SAMN31062450	GCF_027857135.1		2	2	2025-07-15	2025-07-15	11	6	8	2	9	11	10	14
334	LG_SAV_20		Greece	Europe		2007	Lactococcus petauri		fish		Rainbow trout	SIVY01	SAMN10948636	GCF_004308195.1		2	2	2025-07-15	2025-07-15	11	6	8	2	9	11	10	14
336	Ylg1		Turkey	Asia		2016	Lactococcus petauri		fish		Rainbow trout	JAQPON01	SAMN32789117	GCF_028564755.1		2	2	2025-07-15	2025-07-15	11	6	8	2	9	11	10	14
337	BA05-00402		Spain	Europe		2005	Lactococcus petauri		fish		Rainbow trout	JARHWJ01	SAMN33475919	GCF_029339655.1		2	2	2025-07-15	2025-07-15	11	6	8	2	9	11	10	14
338	BA06-02795		Spain	Europe		2006	Lactococcus petauri		fish		Rainbow trout	JARHWI01	SAMN33475920	GCF_029339615.1		2	2	2025-07-16	2025-07-16	11	6	8	2	9	26	10	57
339	CP1		Spain	Europe		1991	Lactococcus petauri		fish		Rainbow trout	JARHWT01	SAMN33475909	GCF_029339835.1		2	2	2025-07-16	2025-07-16	11	6	8	2	9	11	10	14
340	CP2		Spain	Europe		1993	Lactococcus petauri		fish		Rainbow trout	JARHWS01	SAMN33475910	GCF_029339775.1		2	2	2025-07-16	2025-07-16	11	6	8	2	9	11	10	14
341	D375		Turkey	Asia		2020	Lactococcus petauri		fish		Rainbow trout	JAOSHM01	SAMN31088514	GCF_025599035.1		2	2	2025-07-16	2025-07-16	11	6	8	2	9	11	10	14
342	DICM09-00230		Spain	Europe		2009	Lactococcus petauri		fish		Rainbow trout	JARHWG01	SAMN33475922	GCF_029339555.1		2	2	2025-07-16	2025-07-16	11	6	8	2	9	11	10	14
343	DICM11-00507		Spain	Europe		2011	Lactococcus petauri		fish		Rainbow trout	JARHWF01	SAMN33475923	GCF_029339525.1		2	2	2025-07-16	2025-07-16	11	6	8	2	9	11	10	14
344	DICM12-00820		Spain	Europe		2012	Lactococcus petauri		fish		Rainbow trout	JARHWE01	SAMN33475924	GCF_029339515.1		2	2	2025-07-16	2025-07-16	11	6	8	2	9	11	10	14
345	DICM15-00195		Spain	Europe		2015	Lactococcus petauri		fish		Rainbow trout	JARHWD01	SAMN33475925	GCF_029339535.1		2	2	2025-07-16	2025-07-16	11	6	8	2	9	11	10	14
346	ICM07-00732		Spain	Europe		2007	Lactococcus petauri		fish		Rainbow trout	JARHWH01	SAMN33475921	GCF_029339595.1		2	2	2025-07-16	2025-07-16	11	6	8	2	9	11	10	14
347	ICM16-00935		Spain	Europe		2016	Lactococcus petauri		fish		Rainbow trout	JARHWC01	SAMN33475926	GCF_029339485.1		2	2	2025-07-16	2025-07-16	11	6	8	2	9	11	10	14
348	ICM17-00285		Spain	Europe		2017	Lactococcus petauri		fish		Rainbow trout	JARHWB01	SAMN33475927	GCF_029339445.1		2	2	2025-07-16	2025-07-16	11	6	8	2	9	11	10	14
349	LG1		Greece	Europe		2016	Lactococcus petauri		fish		Rainbow trout	JAOYNW01	SAMN30842236	GCF_025798325.1		2	2	2025-07-16	2025-07-16	11	6	8	2	9	11	10	14
350	Lg10		Turkey	Asia		2017	Lactococcus petauri		fish		Rainbow trout	JAQPOM01	SAMN32789055	GCF_028564775.1		2	2	2025-07-16	2025-07-16	11	6	8	2	9	11	10	14
351	LG3		Greece	Europe		2010	Lactococcus petauri		fish		Rainbow trout	JAOYNX01	SAMN30843415	GCF_025798355.1		2	2	2025-07-16	2025-07-16	11	6	8	2	9	11	10	14
352	LG5		Greece	Europe		2009	Lactococcus petauri		fish		Rainbow trout	JAOYNY01	SAMN30843416	GCF_025798385.1		2	2	2025-07-16	2025-07-16	11	6	8	2	9	11	10	14
353	LG6		Greece	Europe		2008	Lactococcus petauri		fish		Rainbow trout	JAOYNZ01	SAMN30843424	GCF_025798405.1		2	2	2025-07-16	2025-07-16	11	6	8	2	9	11	10	14
354	Lg-per		Turkey	Asia		2011	Lactococcus petauri		fish		Rainbow trout	JANHCX01	SAMN29328686	GCF_024515995.1		2	2	2025-07-16	2025-07-16	11	6	8	2	9	11	10	14
355	Lp001		Turkey	Asia		2020	Lactococcus petauri		fish		Rainbow trout	JANPVF01	SAMN30227446	GCF_024704965.1		2	2	2025-07-16	2025-07-16	11	6	8	2	9	11	10	14
356	P04-8864		Spain	Europe		2004	Lactococcus petauri		fish		Rainbow trout	JARHWK01	SAMN33475918	GCF_029339605.1		2	2	2025-07-16	2025-07-16	11	6	8	2	9	11	10	14
357	S-39		Turkey	Asia		2014	Lactococcus petauri		fish		Rainbow trout	JALDMQ01	SAMN26808700	GCF_022698205.1		2	2	2025-07-16	2025-07-16	11	6	8	2	9	11	10	14
358	167/23-02		Brazil	South America		2023	Lactococcus formosensis		fish	brain swab	Arapaima gigas					2	2	2025-08-05	2025-08-05	22	62	78	3	20	4	18	168
359	167/23-06		Brazil	South America		2023	Lactococcus formosensis		fish	brain swab	Arapaima gigas					2	2	2025-08-05	2025-08-05	15	10	15	9	13	15	14	20
360	167/23-09		Brazil	South America		2023	Lactococcus formosensis		fish	kidney swab	Arapaima gigas					2	2	2025-08-05	2025-08-05	22	62	78	3	20	4	18	168
361	52MS		Brazil	South America		2012	Lactococcus formosensis		fish	brain swab	Pseudoplatystoma fasciatum					2	2	2025-08-05	2025-08-05	91	60	81	9	20	33	14	179
362	AM-LG05		Brazil	South America		2022	Lactococcus formosensis		fish	other swab	Colossoma macropomum					2	2	2025-08-05	2025-08-05	90	35	81	9	20	38	14	178
363	LG91-23		Brazil	South America		2023	Lactococcus formosensis		fish	brain swab	Pseudoplatystoma sp.					2	2	2025-08-05	2025-08-05	92	4	73	3	20	4	50	166
364	177		Brazil	South America		2012	Lactococcus garvieae		fish	brain swab	Pseudoplatystoma fasciatum					2	2	2025-08-05	2025-08-05	3	3	3	2	59	3	4	122
365	31MS		Brazil	South America		2012	Lactococcus garvieae		fish	kidney swab	Pseudoplatystoma fasciatum					2	2	2025-08-05	2025-08-05	12	8	12	7	27	13	54	180
366	LG09-14		Brazil	South America		2014	Lactococcus garvieae		fish	kidney swab	Pseudoplatystoma corruscans					2	2	2025-08-05	2025-08-05	3	3	3	2	3	3	4	4
367	CRBP53		Brazil	South America		2023	Lactococcus garvieae		fish	other	Arapaima gigas					2	2	2025-08-05	2025-08-05	93	61	74	15	72	61	51	167
368	LG10-14		Brazil	South America		2014	Lactococcus garvieae		fish	brain swab	Lophiosilurus alexandri					2	2	2025-08-05	2025-08-05	60	8	48	7	10	45	6	105
369	CRBP54		Brazil	South America		2023	Lactococcus garvieae		fish	other	Arapaima gigas					2	2	2025-08-05	2025-08-05	93	61	74	15	72	61	51	167
370	CRBP138		Brazil	South America		2023	Lactococcus garvieae		fish	other	Arapaima gigas					2	2	2025-08-05	2025-08-05	34	59	29	15	28	19	27	173
371	CRBP144		Brazil	South America		2023	Lactococcus garvieae		fish	other	Arapaima gigas					2	2	2025-08-05	2025-08-05	34	59	29	15	28	19	27	173
372	LG114-23		Brazil	South America		2023	Lactococcus garvieae		fish	brain swab	Hoplias malabaricus					2	2	2025-08-05	2025-08-05	34	59	72	15	28	19	27	165
373	LG115-23		Brazil	South America		2023	Lactococcus garvieae		fish	kidney swab	Trichogaster lalius					2	2	2025-08-05	2025-08-05	21	13	75	2	73	16	1	169
374	LG116-23		Brazil	South America		2023	Lactococcus garvieae		fish	brain swab	Cichla sp.					2	2	2025-08-05	2025-08-05	94	3	76	2	73	62	52	170
375	LG119-24		Brazil	South America		2024	Lactococcus garvieae		fish	brain swab	Pseudoplatystoma sp.					2	2	2025-08-05	2025-08-05	95	69	77	2	5	63	6	171
376	LG23-16		Brazil	South America		2016	Lactococcus garvieae		fish	brain swab	Pseudoplatystoma corruscans					2	2	2025-08-05	2025-08-05	88	22	71	25	71	20	46	164
377	LG63-21		Brazil	South America		2021	Lactococcus garvieae		fish	kidney swab	Hoplias macrophtalmus					2	2	2025-08-05	2025-08-05	3	3	3	2	3	3	4	4
378	LG64-21		Brazil	South America		2021	Lactococcus garvieae		fish	kidney swab	Xiphophorus maculatus					2	2	2025-08-05	2025-08-05	87	24	29	15	28	27	27	176
379	LG66-22		Brazil	South America		2022	Lactococcus garvieae		fish	kidney swab	Phractocephalus hemioliopterus					2	2	2025-08-05	2025-08-05	12	8	12	7	27	13	6	46
380	LG88-23		Brazil	South America		2023	Lactococcus garvieae		fish	brain swab	Brycon amazonicus					2	2	2025-08-05	2025-08-05	34	59	72	15	28	19	27	165
381	LG89-23		Brazil	South America		2023	Lactococcus garvieae		fish	kidney swab	Brycon amazonicus					2	2	2025-08-05	2025-08-05	34	59	72	15	28	19	27	165
382	PA-LG01		Brazil	South America		2018	Lactococcus garvieae		fish	brain swab	Arapaima gigas					2	2	2025-08-05	2025-08-05	34	59	72	15	28	19	27	165
383	14MS		Brazil	South America		2012	Lactococcus petauri		fish	kidney swab	Pseudoplatystoma fasciatum					2	2	2025-08-05	2025-08-05	32	21	6	2	7	11	7	181
384	167/23-03		Brazil	South America		2023	Lactococcus petauri		fish	kidney swab	Arapaima gigas					2	2	2025-08-05	2025-08-05	94	6	82	2	7	11	7	172
385	167/23-04		Brazil	South America		2023	Lactococcus petauri		fish	kidney swab	Arapaima gigas					2	2	2025-08-05	2025-08-05	9	7	9	4	18	9	3	29
386	167/23-05		Brazil	South America		2023	Lactococcus petauri		fish	kidney swab	Arapaima gigas					2	2	2025-08-05	2025-08-05	9	7	9	4	18	9	3	29
387	167/23-07		Brazil	South America		2023	Lactococcus petauri		fish	kidney swab	Arapaima gigas					2	2	2025-08-05	2025-08-05	9	7	9	4	18	9	3	29
388	167/23-08		Brazil	South America		2023	Lactococcus petauri		fish	kidney swab	Arapaima gigas					2	2	2025-08-05	2025-08-05	9	7	9	4	18	9	3	29
389	167/23-10		Brazil	South America		2023	Lactococcus petauri		fish	other swab	Arapaima gigas					2	2	2025-08-05	2025-08-05	9	7	9	4	18	9	3	29
390	176		Brazil	South America		2012	Lactococcus petauri		fish	brain swab	Pseudoplatystoma fasciatum					2	2	2025-08-05	2025-08-08	9	7	17	4	16	9	3	25
391	86		Brazil	South America		2012	Lactococcus petauri		fish	brain swab	Pseudoplatystoma sp.					2	2	2025-08-05	2025-08-08	9	7	9	2	37	9	3	152
392	89/2		Brazil	South America		2012	Lactococcus petauri		fish	brain swab	Pseudoplatystoma sp.					2	2	2025-08-05	2025-08-08	9	7	9	2	37	9	3	152
393	93		Brazil	South America		2012	Lactococcus petauri		fish	brain swab	Pseudoplatystoma sp.					2	2	2025-08-05	2025-08-08	9	7	9	2	37	9	3	152
394	AM-LG02		Brazil	South America		2020	Lactococcus petauri		fish	other	Colossoma macropomum					2	2	2025-08-05	2025-08-05	61	6	8	35	7	11	7	175
395	AM-LG03		Brazil	South America		2022	Lactococcus petauri		fish	other	Colossoma macropomum					2	2	2025-08-05	2025-08-05	89	20	6	2	24	25	26	177
396	AM-LG06		Brazil	South America		2022	Lactococcus petauri		fish	other swab	Pterophyllum scalare					2	2	2025-08-05	2025-08-05	9	7	9	2	7	9	3	35
397	AM-LG07		Brazil	South America		2022	Lactococcus petauri		fish	brain swab	Brycon amazonicus					2	2	2025-08-05	2025-08-05	9	7	9	2	7	9	3	35
398	AM-LG08		Brazil	South America		2022	Lactococcus petauri		fish	brain swab	Brycon amazonicus					2	2	2025-08-05	2025-08-05	9	7	9	2	7	9	3	35
399	LG03-18		Brazil	South America		2018	Lactococcus petauri		fish	brain swab	Pseudoplatystoma corruscans					2	2	2025-08-05	2025-08-05	33	6	8	2	7	11	10	61
400	LG86-23		Brazil	South America		2023	Lactococcus petauri		fish	kidney swab	Pseudoplatystoma sp.					2	2	2025-08-05	2025-08-05	9	7	9	4	18	9	3	29
401	LG94-23		Brazil	South America		2023	Lactococcus petauri		fish	brain swab	Pseudoplatystoma sp.					2	2	2025-08-05	2025-08-05	9	7	9	4	18	9	3	29
402	CRBP89		Brazil	South America		2023	Lactococcus petauri		fish	other	Arapaima gigas					2	2	2025-08-05	2025-08-05	9	7	9	2	7	9	3	35
403	CRBP98		Brazil	South America		2023	Lactococcus petauri		fish	other	Arapaima gigas					2	2	2025-08-05	2025-08-05	9	7	9	2	7	9	3	35
404	CRBP146		Brazil	South America		2023	Lactococcus petauri		fish	other	Arapaima gigas					2	2	2025-08-05	2025-08-05	9	7	9	2	7	9	3	35
405	LG104-23		Brazil	South America		2023	Lactococcus petauri		fish	brain swab	Pseudoplatystoma sp.					2	2	2025-08-05	2025-08-05	9	7	9	4	18	9	3	29
406	LG106-23		Brazil	South America		2023	Lactococcus petauri		fish	kidney swab	Pseudoplatystoma sp.					2	2	2025-08-05	2025-08-05	9	7	9	4	18	9	3	29
407	LG117-23		Brazil	South America		2023	Lactococcus petauri		fish	kidney swab	Pseudoplatystoma sp.					2	2	2025-08-05	2025-08-05	9	7	9	4	18	9	3	29
408	LG120-24		Brazil	South America		2024	Lactococcus petauri		fish	kidney swab	Carassius auratus					2	2	2025-08-05	2025-08-05	9	7	9	4	18	9	3	29
409	LG121-24		Brazil	South America		2024	Lactococcus petauri		fish	kidney swab	Carassius auratus					2	2	2025-08-05	2025-08-05	9	7	9	4	18	9	3	29
410	49/21-11		Brazil	South America		2021	Lactococcus garvieae		fish	kidney swab	Pangasianodon hypophthalmus					2	2	2025-08-05	2025-08-05	5	5	5	2	5	5	6	6
411	49/21-21		Brazil	South America		2021	Lactococcus petauri		fish	kidney swab	Pangasianodon hypophthalmus					2	2	2025-08-05	2025-08-05	9	7	9	4	18	9	3	29
412	49/21-29		Brazil	South America		2021	Lactococcus formosensis		fish	brain swab	Pangasianodon hypophthalmus					2	2	2025-08-05	2025-08-05	100	4	79	3	20	4	18	174
